# Supplementary material for: Computational Design of the Electronic Response for Volatile Organic Compounds Interacting with Doped Graphene Substrates
Source: Nanomaterials (Basel). 2024 Nov 5;14(22):1778. doi: 10.3390/nano14221778 (PMC11597515; doi:10.3390/nano14221778)
Supplement: Supplementary file 1 [file nanomaterials-14-01778-s001.zip]

Archive with 1 entries (1 files):
- nanomaterials-3247945-supplementary.pdf
